# Supplementary material for: Statins and Bempedoic Acid: Different Actions of Cholesterol Inhibitors on Macrophage Activation
Source: Int J Mol Sci. 2021 Nov 19;22(22):12480. doi: 10.3390/ijms222212480 (PMC8623589; doi:10.3390/ijms222212480)
Supplement: Supplementary file 1 [file ijms-22-12480-s001.zip]

Archive with 1 entries (1 files):
- ijms-1437400-supplementary.pdf
